# Supplementary material for: Evaluation of the Chemical Composition, Antioxidant and Antidiabetic Activity of Rhaponticoides iconiensis Flowers: Effects on Key Enzymes Linked to Type 2 Diabetes In Vitro, In Silico and on Alloxan-Induced Diabetic Rats In Vivo
Source: Antioxidants (Basel). 2022 Nov 18;11(11):2284. doi: 10.3390/antiox11112284 (PMC9686926; doi:10.3390/antiox11112284)
Supplement: Supplementary file 1 [file antioxidants-11-02284-s001.zip]

Archive with 1 entries (1 files):
- antioxidants-1985866-supplementary.pptx
